# Supplementary material for: Scalable and Privacy-Conscious End-to-End Processing of Large-Scale Clinical Data for Precision Medicine: Empirical Evaluation Study
Source: JMIR Med Inform. 2026 Mar 4;14:e83487. doi: 10.2196/83487 (PMC13000379; doi:10.2196/83487)
Supplement: Multimedia Appendix 1 [file medinform_v14i1e83487_app1.xlsx]

## Sheet: Sheet1
COLS_NAME	TYPE	LEN	PK
MDRP_NO	DECIMAL	10,0	Yes
PTNT_CLNC_DX_SNO	DECIMAL	11,0	Yes
PTNT_SCIN_SNO	DECIMAL	11,0	Yes
PTNO	NVARCHAR	12
MCDP_CD	NVARCHAR	6
MCDP_ABRV	NVARCHAR	6
MCDP_NM	NVARCHAR	400
SCIN_CD	NVARCHAR	10
SCIN_CD_VRSN_NO	NVARCHAR	5
SCIN_NM	NVARCHAR	650
CODV_CD	NVARCHAR	1
CODV_NM	NVARCHAR	400
CHDR_ID	NVARCHAR	6
CHDR_NM	NVARCHAR	400
GNDR_ID	NVARCHAR	6
GNDR_NM	NVARCHAR	400
MAIN_SCIN_YN	NVARCHAR	1
CMDS_YN	NVARCHAR	1
BRIN_SFTB_RANG_CTN	NVARCHAR	10
STHS_SCIN_DVSN_CD	NVARCHAR	1
STHS_SCIN_DVSN_NM	NVARCHAR	400
PTAD_IPDV_CD	NVARCHAR	1
PTAD_IPDV_NM	NVARCHAR	400
MDCR_DT	SECONDDATE
FRST_DX_YMD	DATE
ADMS_MCDP_CD	NVARCHAR	6
ADMS_MCDP_NM	NVARCHAR	400
DSCH_MCDP_CD	NVARCHAR	6
DSCH_MCDP_NM	NVARCHAR	400
SCIN_CD2	NVARCHAR	10
SCIN_CD_VRSN_NO2	NVARCHAR	5
SCIN_ENSN_NM2	NVARCHAR	200
SCIN_KORN_NM2	NVARCHAR	500
LDNG_YMD	DATE
FRST_RGST_DT	SECONDDATE
LAST_UPDT_DT	SECONDDATE
MDRC_ADMS_PNTM_SCIN_DVSN_NM	NVARCHAR	300
MDRC_ADMS_PNTM_SCIN_DVSN_CD	NVARCHAR	1
DATA_TRANSM_SEQS	NUMBER	10
DATA_LAST_UPD_DATETIME	DATE
DATA_PRCS_TP_CODE	VARCHAR2	1
DATA_TRANSM_STATUS_CODE	VARCHAR2	10
DATA_TRANSM_REQ_DATETIME	DATE
