# Supplementary material for: Scalable and Privacy-Conscious End-to-End Processing of Large-Scale Clinical Data for Precision Medicine: Empirical Evaluation Study
Source: JMIR Med Inform. 2026 Mar 4;14:e83487. doi: 10.2196/83487 (PMC13000379; doi:10.2196/83487)
Supplement: Multimedia Appendix 2 [file medinform_v14i1e83487_app2.xlsx]

## Sheet: Sheet1
Raw data																Synthetic data
MDRP_NO	PTNT_CLNC_DX_SNO	PTNT_SCIN_SNO	PTNO	MCDP_CD	MCDP_ABRV	MCDP_NM	SCIN_CD	SCIN_CD_VRSN_NO	SCIN_NM	CODV_CD	CODV_NM	CHDR_ID	CHDR_NM	GNDR_ID	GNDR_NM	MAIN_SCIN_YN	CMDS_YN	BRIN_SFTB_RANG_CTN	STHS_SCIN_DVSN_CD	STHS_SCIN_DVSN_NM	PTAD_IPDV_CD	PTAD_IPDV_NM	MDCR_DT	FRST_DX_YMD	ADMS_MCDP_CD	ADMS_MCDP_NM	DSCH_MCDP_CD	DSCH_MCDP_NM	SCIN_CD2	SCIN_CD_VRSN_NO2	SCIN_ENSN_NM2	SCIN_KORN_NM2	LDNG_YMD	FRST_RGST_DT	LAST_UPDT_DT	MDRC_ADMS_PNTM_SCIN_DVSN_NM	MDRC_ADMS_PNTM_SCIN_DVSN_CD	DATA_TRANSM_SEQS	DATA_LAST_UPD_DATETIME	DATA_PRCS_TP_CODE	DATA_TRANSM_STATUS_CODE	DATA_TRANSM_REQ_DATETIME
7000001	1	1	P003001	ENT	E	Otolaryngology	K010	KCD-8	An embedded tooth	I	Inpatient	D001	Dr. Smith	M	Male	Y	N	R85	S2	Tertiary	IP5	Outpatient-1	2024-01-01	2023-12-17	GI	Gastroenterology	GI	Neurology	K010	KCD-8	Diabetes mellitus type 2	Pneumonia	2024-04-30	2023-12-25	2024-07-19	Chronic	A	1	2024-07-16	2	P	2024-07-09
7000002	2	2	P003001	ENT	E	Otolaryngology	K010	KCD-8	An embedded tooth	O	Outpatient	D002	Dr. Johnson	M	Male	Y	Y	R32	S7	Secondary	IP4	Inpatient-2	2024-01-01	2023-12-17	CP	Gastroenterology	CP	Internal Medicine	R1012	KCD-8	Migraine without aura	Diabetes	2024-04-30	2023-12-25	2024-04-10	Chronic	F	2	2024-04-07	99	F	2024-03-31
7000003	3	3	P003001	ENT	E	Otolaryngology	I109	KCD-8	Essential hypertension	I	Inpatient	D003	Dr. Williams	M	Male	N	Y	R51	S7	Primary	IP1	Outpatient-1	2024-02-05	2024-01-21	CP	Cardiology	MED	Neurology	I109	KCD-8	An embedded tooth	Diabetes	2024-06-04	2024-01-29	2024-08-08	Followup	C	3	2024-08-05	1	P	2024-07-29
7000004	4	4	P003001	ENT	E	Otolaryngology	I109	KCD-8	Essential hypertension	O	Outpatient	D004	Dr. Brown	M	Male	N	Y	R88	S1	Primary	IP3	Inpatient-2	2024-02-05	2024-01-21	ENT	Otolaryngology	MED	Laboratory Medicine	E119	KCD-8	Epigastric pain	Abdominal pain	2024-06-04	2024-01-29	2024-04-30	Acute	C	4	2024-04-27	2	P	2024-04-20
7000005	5	5	P003002	MED	M	Internal Medicine	I109	KCD-8	Essential hypertension	I	Inpatient	D005	Dr. Jones	F	Female	Y	Y	R99	S5	Tertiary	IP5	Outpatient-1	2024-01-11	2023-12-27	CARD	Internal Medicine	CP	Gastroenterology	J189	KCD-8	Essential hypertension	Migraine	2024-05-10	2024-01-04	2024-07-20	Followup	F	5	2024-07-17	1	F	2024-07-10
7000006	6	6	P003002	MED	M	Internal Medicine	I109	KCD-8	Essential hypertension	O	Outpatient	D006	Dr. Miller	F	Female	Y	Y	R49	S9	Tertiary	IP1	Inpatient-2	2024-01-11	2023-12-27	ENT	Neurology	ENT	Cardiology	I109	KCD-8	Epigastric pain	Diabetes	2024-05-10	2024-01-04	2024-04-11	Acute	A	6	2024-04-08	99	S	2024-04-01
7000007	7	7	P003002	CP	C	Laboratory Medicine	G111	KCD-8	Pneumonia, unspecified	I	Inpatient	D007	Dr. Davis	F	Female	N	N	R71	S2	Tertiary	IP4	Inpatient-1	2024-01-21	2024-01-06	CP	Otolaryngology	ENT	Otolaryngology	R1012	KCD-8	Epigastric pain	Pneumonia	2024-05-20	2024-01-14	2024-08-09	Chronic	C	7	2024-08-06	99	S	2024-07-30
7000008	8	8	P003002	CP	C	Laboratory Medicine	G111	KCD-8	Pneumonia, unspecified	O	Outpatient	D008	Dr. Garcia	F	Female	N	N	R17	S8	Primary	IP5	Outpatient-2	2024-01-21	2024-01-06	CP	Gastroenterology	MED	Neurology	J189	KCD-8	Migraine without aura	Hypertension	2024-05-20	2024-01-14	2024-05-01	Acute	A	8	2024-04-28	1	S	2024-04-21
7000009	9	9	P003003	CP	C	Laboratory Medicine	G111	KCD-8	Pneumonia, unspecified	I	Inpatient	D009	Dr. Rodriguez	M	Male	Y	N	R96	S4	Tertiary	IP1	Inpatient-2	2024-01-21	2024-01-06	ENT	Cardiology	MED	Internal Medicine	J189	KCD-8	An embedded tooth	Migraine	2024-05-20	2024-01-14	2024-07-21	Chronic	F	9	2024-07-18	99	P	2024-07-11
7000010	10	10	P003003	CP	C	Laboratory Medicine	G111	KCD-8	Pneumonia, unspecified	O	Outpatient	D010	Dr. Wilson	M	Male	Y	Y	R62	S4	Primary	IP4	Outpatient-2	2024-01-21	2024-01-06	CARD	Internal Medicine	GI	Otolaryngology	E119	KCD-8	An embedded tooth	Pneumonia	2024-05-20	2024-01-14	2024-04-12	Chronic	C	10	2024-04-09	2	S	2024-04-02
7000011	11	11	P003003	CP	C	Laboratory Medicine	R1012	KCD-8	Epigastric pain	I	Inpatient	D011	Dr. Smith	M	Male	N	Y	R6	S2	Secondary	IP1	Inpatient-1	2024-02-25	2024-02-10	CP	Cardiology	ENT	Laboratory Medicine	J189	KCD-8	Migraine without aura	Diabetes	2024-06-24	2024-02-18	2024-08-10	Followup	C	11	2024-08-07	99	F	2024-07-31
7000012	12	12	P003003	CP	C	Laboratory Medicine	R1012	KCD-8	Epigastric pain	O	Outpatient	D012	Dr. Johnson	M	Male	N	Y	R26	S4	Secondary	IP5	Outpatient-2	2024-02-25	2024-02-10	ENT	Laboratory Medicine	GI	Internal Medicine	K010	KCD-8	Diabetes mellitus type 2	Pneumonia	2024-06-24	2024-02-18	2024-05-02	Acute	C	12	2024-04-29	1	S	2024-04-22
7000013	13	13	P003004	GI	G	Gastroenterology	R1012	KCD-8	Epigastric pain	I	Inpatient	D013	Dr. Williams	F	Female	Y	Y	R49	S5	Primary	IP2	Inpatient-2	2024-01-31	2024-01-16	MED	Neurology	MED	Internal Medicine	G111	KCD-8	Essential hypertension	Abdominal pain	2024-05-30	2024-01-24	2024-07-22	Acute	A	13	2024-07-19	99	P	2024-07-12
7000014	14	14	P003004	GI	G	Gastroenterology	R1012	KCD-8	Epigastric pain	O	Outpatient	D014	Dr. Brown	F	Female	Y	Y	R1	S9	Primary	IP2	Inpatient-2	2024-01-31	2024-01-16	CP	Laboratory Medicine	GI	Cardiology	G111	KCD-8	Migraine without aura	Diabetes	2024-05-30	2024-01-24	2024-04-13	Chronic	F	14	2024-04-10	99	F	2024-04-03
7000015	15	15	P003004	CARD	CA	Cardiology	E119	KCD-8	Diabetes mellitus type 2	I	Inpatient	D015	Dr. Jones	F	Female	N	Y	R72	S8	Tertiary	IP4	Inpatient-1	2024-02-10	2024-01-26	NEUR	Gastroenterology	CARD	Internal Medicine	J189	KCD-8	An embedded tooth	Migraine	2024-06-09	2024-02-03	2024-08-11	Chronic	A	15	2024-08-08	1	P	2024-08-01
7000016	16	16	P003004	CARD	CA	Cardiology	E119	KCD-8	Diabetes mellitus type 2	O	Outpatient	D016	Dr. Miller	F	Female	N	N	R94	S7	Primary	IP4	Outpatient-2	2024-02-10	2024-01-26	MED	Internal Medicine	CARD	Laboratory Medicine	R1012	KCD-8	Epigastric pain	Pneumonia	2024-06-09	2024-02-03	2024-05-03	Followup	F	16	2024-04-30	1	P	2024-04-23
7000017	17	17	P003005	CARD	CA	Cardiology	E119	KCD-8	Diabetes mellitus type 2	I	Inpatient	D017	Dr. Davis	M	Male	Y	N	R7	S4	Secondary	IP5	Inpatient-1	2024-02-10	2024-01-26	CP	Laboratory Medicine	CP	Internal Medicine	G111	KCD-8	Migraine without aura	Pneumonia	2024-06-09	2024-02-03	2024-07-23	Followup	C	17	2024-07-20	2	F	2024-07-13
7000018	18	18	P003005	CARD	CA	Cardiology	E119	KCD-8	Diabetes mellitus type 2	O	Outpatient	D018	Dr. Garcia	M	Male	Y	Y	R81	S4	Primary	IP4	Inpatient-2	2024-02-10	2024-01-26	CP	Neurology	GI	Neurology	G111	KCD-8	An embedded tooth	Hypertension	2024-06-09	2024-02-03	2024-04-14	Chronic	A	18	2024-04-11	2	S	2024-04-04
7000019	19	19	P003005	CARD	CA	Cardiology	J189	KCD-8	Migraine without aura	I	Inpatient	D019	Dr. Rodriguez	M	Male	N	Y	R2	S4	Secondary	IP4	Outpatient-2	2024-03-16	2024-03-01	NEUR	Cardiology	CP	Gastroenterology	R1012	KCD-8	An embedded tooth	Diabetes	2024-07-14	2024-03-09	2024-08-12	Acute	F	19	2024-08-09	1	P	2024-08-02
7000020	20	20	P003005	CARD	CA	Cardiology	J189	KCD-8	Migraine without aura	O	Outpatient	D020	Dr. Wilson	M	Male	N	N	R40	S2	Secondary	IP1	Inpatient-1	2024-03-16	2024-03-01	MED	Laboratory Medicine	CARD	Internal Medicine	R1012	KCD-8	Pneumonia, unspecified	Pneumonia	2024-07-14	2024-03-09	2024-05-04	Chronic	A	20	2024-05-01	99	S	2024-04-24
Deduplication																Deduplicated
MDRP_NO	PTNT_CLNC_DX_SNO	PTNT_SCIN_SNO	PTNO	MCDP_CD	MCDP_ABRV	MCDP_NM	SCIN_CD	SCIN_CD_VRSN_NO	SCIN_NM	CODV_CD	CODV_NM	CHDR_ID	CHDR_NM	GNDR_ID	GNDR_NM	MAIN_SCIN_YN	CMDS_YN	BRIN_SFTB_RANG_CTN	STHS_SCIN_DVSN_CD	STHS_SCIN_DVSN_NM	PTAD_IPDV_CD	PTAD_IPDV_NM	MDCR_DT	FRST_DX_YMD	ADMS_MCDP_CD	ADMS_MCDP_NM	DSCH_MCDP_CD	DSCH_MCDP_NM	SCIN_CD2	SCIN_CD_VRSN_NO2	SCIN_ENSN_NM2	SCIN_KORN_NM2	LDNG_YMD	FRST_RGST_DT	LAST_UPDT_DT	MDRC_ADMS_PNTM_SCIN_DVSN_NM	MDRC_ADMS_PNTM_SCIN_DVSN_CD	DATA_TRANSM_SEQS	DATA_LAST_UPD_DATETIME	DATA_PRCS_TP_CODE	DATA_TRANSM_STATUS_CODE	DATA_TRANSM_REQ_DATETIME
7000001	1	1	P003001	ENT	E	Otolaryngology	K010	KCD-8	An embedded tooth	I	Inpatient	D001	Dr. Smith	M	Male	Y	N	R85	S2	Tertiary	IP5	Outpatient-1	2024-01-01	2023-12-17	GI	Gastroenterology	GI	Neurology	K010	KCD-8	Diabetes mellitus type 2	Pneumonia	2024-04-30	2023-12-25	2024-07-19	Chronic	A	1	2024-07-16	2	P	2024-07-09
7000005	5	5	P003002	MED	M	Internal Medicine	I109	KCD-8	Essential hypertension	I	Inpatient	D005	Dr. Jones	F	Female	Y	Y	R99	S5	Tertiary	IP5	Outpatient-1	2024-01-11	2023-12-27	CARD	Internal Medicine	CP	Gastroenterology	J189	KCD-8	Essential hypertension	Migraine	2024-05-10	2024-01-04	2024-07-20	Followup	F	5	2024-07-17	1	F	2024-07-10
7000009	9	9	P003003	CP	C	Laboratory Medicine	G111	KCD-8	Pneumonia, unspecified	I	Inpatient	D009	Dr. Rodriguez	M	Male	Y	N	R96	S4	Tertiary	IP1	Inpatient-2	2024-01-21	2024-01-06	ENT	Cardiology	MED	Internal Medicine	J189	KCD-8	An embedded tooth	Migraine	2024-05-20	2024-01-14	2024-07-21	Chronic	F	9	2024-07-18	99	P	2024-07-11
7000013	13	13	P003004	GI	G	Gastroenterology	R1012	KCD-8	Epigastric pain	I	Inpatient	D013	Dr. Williams	F	Female	Y	Y	R49	S5	Primary	IP2	Inpatient-2	2024-01-31	2024-01-16	MED	Neurology	MED	Internal Medicine	G111	KCD-8	Essential hypertension	Abdominal pain	2024-05-30	2024-01-24	2024-07-22	Acute	A	13	2024-07-19	99	P	2024-07-12
7000017	17	17	P003005	CARD	CA	Cardiology	E119	KCD-8	Diabetes mellitus type 2	I	Inpatient	D017	Dr. Davis	M	Male	Y	N	R7	S4	Secondary	IP5	Inpatient-1	2024-02-10	2024-01-26	CP	Laboratory Medicine	CP	Internal Medicine	G111	KCD-8	Migraine without aura	Pneumonia	2024-06-09	2024-02-03	2024-07-23	Followup	C	17	2024-07-20	2	F	2024-07-13
7000003	3	3	P003001	ENT	E	Otolaryngology	I109	KCD-8	Essential hypertension	I	Inpatient	D003	Dr. Williams	M	Male	N	Y	R51	S7	Primary	IP1	Outpatient-1	2024-02-05	2024-01-21	CP	Cardiology	MED	Neurology	I109	KCD-8	An embedded tooth	Diabetes	2024-06-04	2024-01-29	2024-08-08	Followup	C	3	2024-08-05	1	P	2024-07-29
7000007	7	7	P003002	CP	C	Laboratory Medicine	G111	KCD-8	Pneumonia, unspecified	I	Inpatient	D007	Dr. Davis	F	Female	N	N	R71	S2	Tertiary	IP4	Inpatient-1	2024-01-21	2024-01-06	CP	Otolaryngology	ENT	Otolaryngology	R1012	KCD-8	Epigastric pain	Pneumonia	2024-05-20	2024-01-14	2024-08-09	Chronic	C	7	2024-08-06	99	S	2024-07-30
7000011	11	11	P003003	CP	C	Laboratory Medicine	R1012	KCD-8	Epigastric pain	I	Inpatient	D011	Dr. Smith	M	Male	N	Y	R6	S2	Secondary	IP1	Inpatient-1	2024-02-25	2024-02-10	CP	Cardiology	ENT	Laboratory Medicine	J189	KCD-8	Migraine without aura	Diabetes	2024-06-24	2024-02-18	2024-08-10	Followup	C	11	2024-08-07	99	F	2024-07-31
7000015	15	15	P003004	CARD	CA	Cardiology	E119	KCD-8	Diabetes mellitus type 2	I	Inpatient	D015	Dr. Jones	F	Female	N	Y	R72	S8	Tertiary	IP4	Inpatient-1	2024-02-10	2024-01-26	NEUR	Gastroenterology	CARD	Internal Medicine	J189	KCD-8	An embedded tooth	Migraine	2024-06-09	2024-02-03	2024-08-11	Chronic	A	15	2024-08-08	1	P	2024-08-01
7000019	19	19	P003005	CARD	CA	Cardiology	J189	KCD-8	Migraine without aura	I	Inpatient	D019	Dr. Rodriguez	M	Male	N	Y	R2	S4	Secondary	IP4	Outpatient-2	2024-03-16	2024-03-01	NEUR	Cardiology	CP	Gastroenterology	R1012	KCD-8	An embedded tooth	Diabetes	2024-07-14	2024-03-09	2024-08-12	Acute	F	19	2024-08-09	1	P	2024-08-02
Episode
MDRP_NO	PTNT_CLNC_DX_SNO	PTNT_SCIN_SNO	PTNO	MCDP_CD	MCDP_ABRV	MCDP_NM	SCIN_CD	SCIN_CD_VRSN_NO	SCIN_NM	CODV_CD	CODV_NM	CHDR_ID	CHDR_NM	GNDR_ID	GNDR_NM	MAIN_SCIN_YN	CMDS_YN	BRIN_SFTB_RANG_CTN	STHS_SCIN_DVSN_CD	STHS_SCIN_DVSN_NM	PTAD_IPDV_CD	PTAD_IPDV_NM	MDCR_DT	FRST_DX_YMD	ADMS_MCDP_CD	ADMS_MCDP_NM	DSCH_MCDP_CD	DSCH_MCDP_NM	SCIN_CD2	SCIN_CD_VRSN_NO2	SCIN_ENSN_NM2	SCIN_KORN_NM2	LDNG_YMD	FRST_RGST_DT	LAST_UPDT_DT	MDRC_ADMS_PNTM_SCIN_DVSN_NM	MDRC_ADMS_PNTM_SCIN_DVSN_CD	DATA_TRANSM_SEQS	DATA_LAST_UPD_DATETIME	DATA_PRCS_TP_CODE	DATA_TRANSM_STATUS_CODE	DATA_TRANSM_REQ_DATETIME	EPISODE_SEQ	EPISODE_ID
7000001	1	1	P003001	ENT	E	Otolaryngology	K010	KCD-8	An embedded tooth	I	Inpatient	D001	Dr. Smith	M	Male	Y	N	R85	S2	Tertiary	IP5	Outpatient-1	2024-01-01	2023-12-17	GI	Gastroenterology	GI	Neurology	K010	KCD-8	Diabetes mellitus type 2	Pneumonia	2024-04-30	2023-12-25	2024-07-19	Chronic	A	1	2024-07-16	2	P	2024-07-09	1	P003001_E1
7000003	3	3	P003001	ENT	E	Otolaryngology	I109	KCD-8	Essential hypertension	I	Inpatient	D003	Dr. Williams	M	Male	N	Y	R51	S7	Primary	IP1	Outpatient-1	2024-02-05	2024-01-21	CP	Cardiology	MED	Neurology	I109	KCD-8	An embedded tooth	Diabetes	2024-06-04	2024-01-29	2024-08-08	Followup	C	3	2024-08-05	1	P	2024-07-29	2	P003001_E2
7000005	5	5	P003002	MED	M	Internal Medicine	I109	KCD-8	Essential hypertension	I	Inpatient	D005	Dr. Jones	F	Female	Y	Y	R99	S5	Tertiary	IP5	Outpatient-1	2024-01-11	2023-12-27	CARD	Internal Medicine	CP	Gastroenterology	J189	KCD-8	Essential hypertension	Migraine	2024-05-10	2024-01-04	2024-07-20	Followup	F	5	2024-07-17	1	F	2024-07-10	1	P003002_E1
7000007	7	7	P003002	CP	C	Laboratory Medicine	G111	KCD-8	Pneumonia, unspecified	I	Inpatient	D007	Dr. Davis	F	Female	N	N	R71	S2	Tertiary	IP4	Inpatient-1	2024-01-21	2024-01-06	CP	Otolaryngology	ENT	Otolaryngology	R1012	KCD-8	Epigastric pain	Pneumonia	2024-05-20	2024-01-14	2024-08-09	Chronic	C	7	2024-08-06	99	S	2024-07-30	2	P003002_E2
7000009	9	9	P003003	CP	C	Laboratory Medicine	G111	KCD-8	Pneumonia, unspecified	I	Inpatient	D009	Dr. Rodriguez	M	Male	Y	N	R96	S4	Tertiary	IP1	Inpatient-2	2024-01-21	2024-01-06	ENT	Cardiology	MED	Internal Medicine	J189	KCD-8	An embedded tooth	Migraine	2024-05-20	2024-01-14	2024-07-21	Chronic	F	9	2024-07-18	99	P	2024-07-11	1	P003003_E1
7000011	11	11	P003003	CP	C	Laboratory Medicine	R1012	KCD-8	Epigastric pain	I	Inpatient	D011	Dr. Smith	M	Male	N	Y	R6	S2	Secondary	IP1	Inpatient-1	2024-02-25	2024-02-10	CP	Cardiology	ENT	Laboratory Medicine	J189	KCD-8	Migraine without aura	Diabetes	2024-06-24	2024-02-18	2024-08-10	Followup	C	11	2024-08-07	99	F	2024-07-31	2	P003003_E2
7000013	13	13	P003004	GI	G	Gastroenterology	R1012	KCD-8	Epigastric pain	I	Inpatient	D013	Dr. Williams	F	Female	Y	Y	R49	S5	Primary	IP2	Inpatient-2	2024-01-31	2024-01-16	MED	Neurology	MED	Internal Medicine	G111	KCD-8	Essential hypertension	Abdominal pain	2024-05-30	2024-01-24	2024-07-22	Acute	A	13	2024-07-19	99	P	2024-07-12	1	P003004_E1
7000015	15	15	P003004	CARD	CA	Cardiology	E119	KCD-8	Diabetes mellitus type 2	I	Inpatient	D015	Dr. Jones	F	Female	N	Y	R72	S8	Tertiary	IP4	Inpatient-1	2024-02-10	2024-01-26	NEUR	Gastroenterology	CARD	Internal Medicine	J189	KCD-8	An embedded tooth	Migraine	2024-06-09	2024-02-03	2024-08-11	Chronic	A	15	2024-08-08	1	P	2024-08-01	2	P003004_E2
7000017	17	17	P003005	CARD	CA	Cardiology	E119	KCD-8	Diabetes mellitus type 2	I	Inpatient	D017	Dr. Davis	M	Male	Y	N	R7	S4	Secondary	IP5	Inpatient-1	2024-02-10	2024-01-26	CP	Laboratory Medicine	CP	Internal Medicine	G111	KCD-8	Migraine without aura	Pneumonia	2024-06-09	2024-02-03	2024-07-23	Followup	C	17	2024-07-20	2	F	2024-07-13	1	P003005_E1
7000019	19	19	P003005	CARD	CA	Cardiology	J189	KCD-8	Migraine without aura	I	Inpatient	D019	Dr. Rodriguez	M	Male	N	Y	R2	S4	Secondary	IP4	Outpatient-2	2024-03-16	2024-03-01	NEUR	Cardiology	CP	Gastroenterology	R1012	KCD-8	An embedded tooth	Diabetes	2024-07-14	2024-03-09	2024-08-12	Acute	F	19	2024-08-09	1	P	2024-08-02	2	P003005_E2
Episode Summary
PTNO	EPISODE_ID	EPISODE_SEQ	START_DATE	END_DATE	EVENT_COUNT	UNIQUE_SCIN_COUNT	MAIN_DIAG_COUNT	DEPT_SET	SCIN_SET
P003001	P003001_E1	1	2024-01-01	2024-01-01	1	1	1	ENT	K010
P003001	P003001_E2	2	2024-02-05	2024-02-05	1	1	0	ENT	I109
P003002	P003002_E1	1	2024-01-11	2024-01-11	1	1	1	MED	I109
P003002	P003002_E2	2	2024-01-21	2024-01-21	1	1	0	CP	G111
P003003	P003003_E1	1	2024-01-21	2024-01-21	1	1	1	CP	G111
P003003	P003003_E2	2	2024-02-25	2024-02-25	1	1	0	CP	R1012
P003004	P003004_E1	1	2024-01-31	2024-01-31	1	1	1	GI	R1012
P003004	P003004_E2	2	2024-02-10	2024-02-10	1	1	0	CARD	E119
P003005	P003005_E1	1	2024-02-10	2024-02-10	1	1	1	CARD	E119
P003005	P003005_E2	2	2024-03-16	2024-03-16	1	1	0	CARD	J189
Rolling
PTNO	INDEX_DATE	WINDOW_END	DIAG_COUNT_90D	UNIQUE_SCIN_COUNT_90D	MAIN_DIAG_COUNT_90D
P003001	2024-01-01	2024-03-31	2	2	1
P003001	2024-02-05	2024-05-05	1	1	0
P003002	2024-01-11	2024-04-10	2	2	1
P003002	2024-01-21	2024-04-20	1	1	0
P003003	2024-01-21	2024-04-20	2	2	1
P003003	2024-02-25	2024-05-25	1	1	0
P003004	2024-01-31	2024-04-30	2	2	1
P003004	2024-02-10	2024-05-10	1	1	0
P003005	2024-02-10	2024-05-10	2	2	1
P003005	2024-03-16	2024-06-14	1	1	0
Monthly
YEAR_MONTH	MCDP_CD	GNDR_ID	PATIENT_COUNT	CODE_DIVERSITY	MAIN_DIAG_COUNT
2024-01-01	CP	F	1	1	0
2024-01-01	CP	M	1	1	1
2024-01-01	ENT	M	1	1	1
2024-01-01	GI	F	1	1	1
2024-01-01	MED	F	1	1	1
2024-02-01	CARD	F	1	1	0
2024-02-01	CARD	M	1	1	1
2024-02-01	CP	M	1	1	0
2024-02-01	ENT	M	1	1	0
2024-03-01	CARD	M	1	1	0
2024-01-01	ALL	ALL	4	4	4
2024-02-01	ALL	ALL	4	3	1
2024-03-01	ALL	ALL	1	1	0
Patient Monthly
PTNO	YEAR_MONTH	DIAG_COUNT	UNIQUE_SCIN_COUNT
P003001	2024-01-01	1	1
P003001	2024-02-01	1	1
P003002	2024-01-01	2	2
P003003	2024-01-01	1	1
P003003	2024-02-01	1	1
P003004	2024-01-01	1	1
P003004	2024-02-01	1	1
P003005	2024-02-01	1	1
P003005	2024-03-01	1	1
Final
YEAR_MONTH	MCDP_CD	GNDR_ID	PATIENT_COUNT	CODE_DIVERSITY	MAIN_DIAG_COUNT	DIAG_COUNT_P50	DIAG_COUNT_P90	UNIQUE_SCIN_P50	UNIQUE_SCIN_P90	TOP3_SCIN
2024-01-01	CP	F	1	1	0	1	1.7	1	1.7	G111,I109,K010
2024-01-01	CP	M	1	1	1	1	1.7	1	1.7	G111,I109,K010
2024-01-01	ENT	M	1	1	1	1	1.7	1	1.7	G111,I109,K010
2024-01-01	GI	F	1	1	1	1	1.7	1	1.7	G111,I109,K010
2024-01-01	MED	F	1	1	1	1	1.7	1	1.7	G111,I109,K010
2024-02-01	CARD	F	1	1	0	1	1	1	1	E119,I109,R1012
2024-02-01	CARD	M	1	1	1	1	1	1	1	E119,I109,R1012
2024-02-01	CP	M	1	1	0	1	1	1	1	E119,I109,R1012
2024-02-01	ENT	M	1	1	0	1	1	1	1	E119,I109,R1012
2024-03-01	CARD	M	1	1	0	1	1	1	1	J189
2024-01-01	ALL	ALL	4	4	4	1	1.7	1	1.7	G111,I109,K010
2024-02-01	ALL	ALL	4	3	1	1	1	1	1	E119,I109,R1012
2024-03-01	ALL	ALL	1	1	0	1	1	1	1	J189
